# Supplementary material for: Effectiveness Evaluation of a Primary School-Based Intervention against Heatwaves in China
Source: Int J Environ Res Public Health. 2022 Feb 22;19(5):2532. doi: 10.3390/ijerph19052532 (PMC8909389; doi:10.3390/ijerph19052532)
Supplement: Supplementary file 1 [file ijerph-19-02532-s001.zip]

Archive with 1 entries (1 files):
- ijerph-1582552-supplementary.pdf
